# Supplementary material for: Attachment style and parental bonding: Relationships with fibromyalgia and alexithymia
Source: PLoS One. 2020 Apr 14;15(4):e0231674. doi: 10.1371/journal.pone.0231674 (PMC7156042; doi:10.1371/journal.pone.0231674)
Supplement: S1 Dataset — (XLSX) [file pone.0231674.s001.xlsx]

## Sheet: Dataset
Age_years	Duration_of_illness_months	FIQR_Pain	HADS_Tot	HADS_D	HADS_A	HADS_Tot_Cat	HADS_D_Cat	HADS_A_Cat	TAS_Tot	TAS_DIF	TASF_DDF	TASF_EOT	TAS_Tot_Cat	ASQ_Confidence	ASQ_Discom_Clos	ASQ_Relat_Second	ASQ_Need_Approval	ASQ_Preoccup_Relat	PBI_Maternal_Care	PBI_Maternal_Overp	PBI_ Paternal_ Care	PBI_Paternal_Overp
26	24	8	6	4	2	0	0	0	23	10	5	8	0	30	24	7	15	33	24	21	12	18
43	240	7	20	5	15	1	0	1	57	23	11	23	0	29	40	19	28	33	11	15	7	17
46	468	7	4	1	3	0	0	0	36	10	10	16	0	24	33	8	20	27	25	14	22	24
64	96	6	21	10	11	1	1	1	54	27	7	20	0	32	32	14	17	27	15	23	29	19
61	96	1	18	10	8	1	1	1	69	25	20	24	1	30	31	29	28	26	24	14	17	25
60	480	8	11	8	3	0	1	0	63	24	20	19	1	26	59	18	15	30	27	4	7	5
49	18	10	24	14	10	1	1	1	60	29	13	18	0	20	33	13	35	46	20	35	6	6
49		8	23	7	16	1	0	1	54	25	12	17	0	33	45	14	29	39	19	14	17	27
48	96	10	20	6	14	1	0	1	66	29	18	19	1	20	39	24	37	39	19	39	12	35
28	48	7	20	6	14	1	0	1	63	24	19	20	1	30	34	14	22	24	29	13	23	6
24	120	9	27	13	14	1	1	1	47	21	15	11	0	23	47	13	24	35	24	22	9	23
53	240	5	10	4	6	0	0	0	28	7	7	14	0	33	42	10	21	56	4	24	26	16
57	108	9	7	5	2	0	0	0	46	16	14	16	0	32	19	12	14	13	16	13	15	29
52	12	7	8	7	1	0	0	0	57	18	19	20	0	25	42	18	14	16	22	17	12	31
53	36	2	18	5	13	1	0	1	54	25	10	19	0	32	17	16	19	29	8	34	29	7
46	24	10	23	9	14	1	1	1	77	34	24	19	1	32	34	26	23	32	21	28	25	16
41	240	8	6	3	3	0	0	0	41	14	11	16	0	32	38	13	20	31	28	13	14	15
46	48	8	31	13	18	1	1	1	61	33	15	13	1	29	38	23	31	41	4	35	6	24
53	24	8	30	12	18	1	1	1	69	35	19	15	1	30	37	10	32	31	33	0	34	0
52	312	7	13	5	8	0	0	1	49	19	14	16	0	26	27	22	22	28	21	27	31	4
70	240	10	28	13	15	1	1	1	60	22	15	23	0	29	26	13	17	22	17	35	31	21
40	72	9	21	13	8	1	1	1	40	20	9	11	0	28	31	10	22	35	7	28	3	18
54	300	6	23	14	9	1	1	1	61	23	17	21	1	21	38	26	20	29	28	17	28	22
56	12	7	11	1	10	0	0	1	28	13	5	10	0	34	36	15	20	28	6	17	31	7
69		10	11	7	4	0	0	0	51	13	15	23	0	19	22	20	19	16	24	11	22	18
57	84	7	12	10	2	0	1	0	40	7	11	22	0	31	37	7	15	19	26	17	34	12
40	72	7	13	7	6	0	0	0	28	11	5	12	0	38	30	15	11	14	28	1	8	0
52	120	7	34	21	13	1	1	1	61	26	21	14	1	23	55	20	24	22	27	14	30	21
52	72	8	26	12	14	1	1	1	67	31	24	12	1	20	54	11	24	36	29	7	24	6
50	156	5	26	13	13	1	1	1	60	20	22	18	0	26	31	14	21	30	12	17	34	13
54	36	7	20	9	11	1	1	1	48	26	11	11	0	28	36	21	23	30	30	11	15	22
59	180	10	23	8	15	1	1	1	42	24	6	12	0	37	23	10	12	28	19	24
47	264	7	5	4	1	0	0	0	34	10	5	19	0	32	33	20	15	20	32	3	31	1
55	360	10	32	16	16	1	1	1	56	17	21	18	0	43	20	10	17	22	16	13	20	17
63	72	7	13	2	11	0	0	1	44	15	14	15	0	27	32	16	15	25	14	13	33	7
48	36	8	8	4	4	0	0	0	55	24	16	15	0	34	44	19	21	25	14	22	26	12
67	120	8	27	14	13	1	1	1	51	25	18	8	0	26	38	13	26	26	13	32	11	27
51	36	10	28	12	16	1	1	1	74	34	24	16	1	42	39	21	26	19	22	21	28	27
45	72	10	17	7	10	1	0	1	42	18	12	12	0	29	35	17	36	41	33	14	16	21
64	180	8	11	6	5	0	0	0	59	17	18	24	0	40	42	13	21	23	21	23	18	30
39	60	6	27	13	14	1	1	1	55	23	12	20	0	32	36	14	22	27	34	7	22	16
61	156	5	9	5	4	0	0	0	51	25	8	18	0	31	29	21	25	25	19	11	7	24
47	36	9	26	16	10	1	1	1	73	34	18	21	1	17	51	7	23	43	3	13	4	10
55	120	7	17	8	9	1	1	1	47	20	12	15	0	33	39	16	19	27	9	21	17	8
33	6	9	26	12	14	1	1	1	81	32	22	27	1	23	50	27	29	34	21	5	16	28
51	204	6	7	5	2	0	0	0	34	13	5	16	0	48	42	10	20	13	31	4	12	23
59	120	5	19	6	13	1	0	1	52	19	18	15	0	43	34	9	18	25	9	34	34	5
46	120	10	21	8	13	1	1	1	64	27	13	24	1	38	41	15	15	31	10	18	21	15
45	84	7	21	9	12	1	1	1	48	26	8	14	0	30	47	25	34	43	13	30	8	28
32	24	9	24	8	16	1	1	1	60	25	19	16	0	28	48	21	22	29	9	19	30	11
54	180	9	19	9	10	1	1	1	68	30	19	19	1	34	48	10	13	30	25	14	9	25
67	84	10	20	9	11	1	1	1	25	9	8	8	0	33	34	13	13	23	15	17	1	30
57	120	9	20	10	10	1	1	1	37	19	5	13	0	45	25	29	12	32	20	10	18	14
36	72	5	19	8	11	1	1	1	77	32	17	28	1	32	41	17	23	35	19	14	3	16
52	9	8	24	15	9	1	1	1	70	31	22	17	1	41	45	12	27	18	6	36	31	6
47	120	7	18	9	9	1	1	1	34	14	9	11	0	33	43	7	20	41	31	11	23	8
62	120	8	21	8	13	1	1	1	62	27	17	18	1	44	34	27	21	18	26	14	34	17
36	96	10	27	15	12	1	1	1	52	29	9	14	0	29	52	14	20	33	3	31	1	30
62	96	8	22	12	10	1	1	1	63	21	15	27	1	24	42	24	23	22	12	20	13	26
46	180	9	20	15	5	1	1	0	37	14	9	14	0	27	41	17	28	35	31	23	4	39
54	60	7	21	11	10	1	1	1	46	20	10	16	0	32	47	13	21	28	28	18	31	0
57	60	9	27	17	10	1	1	1	75	34	19	22	1	32	55	11	23	30	3	17	4	10
28	96	7	15	9	6	1	1	0	51	16	12	23	0	20	48	16	20	29	33	12	22	35
53	60	4	22	11	11	1	1	1	30	14	5	11	0	27	27	13	18	28	27	15	32	4
64	24	8	20	11	9	1	1	1	69	29	18	22	1	33	37	22	19	26	17	10	10	20
64		9	17	13	4	1	1	0	53	18	14	21	0	21	42	23	27	23	22	10	7	7
38	10	8	5	3	2	0	0	0	66	20	18	28	1	32	43	13	8	23	33	12	1	26
41	180		29	14	15	1	1	1	68	29	20	19	1	21	52	20	28	31	8	23	4	21
47	24	6	28	13	15	1	1	1	70	31	17	22	1	20	35	21	27	34	17	18	2	29
45	12	6	27	12	15	1	1	1	51	21	17	13	0	24	45	25	26	31	7	25	17	25
31	18	4	9	5	4	0	0	0	42	12	15	15	0	32	45	11	21	26	24	28
53	120	6	21	8	13	1	1	1	30	15	6	9	0	35	29	11	14	22	28	11	30	22
54	72	9	26	14	12	1	1	1	66	22	18	26	1	22	42	18	20	23	1	24	27	14
50	6	4	18	9	9	1	1	1	48	7	17	24	0	29	41	16	24	29	20	16
59	132	7	27	13	14	1	1	1	77	35	21	21	1	30	53	35	38	43	21	11	24	13
58	72	8	8	3	5	0	0	0	37	13	10	14	0	30	29	15	23	25	14	17	15	18
58	12	8	27	16	11	1	1	1	68	29	20	19	1	39	42	19	27	20	17	12	9	7
33	14	5	13	6	7	0	0	0	59	30	15	14	0	33	49	12	21	31	26	31	9	27
49	2	8	20	8	12	1	1	1	51	22	12	17	0	29	38	17	18	22	21	14	13	14
54	120	10	28	12	16	1	1	1	75	34	17	24	1	33	50	24	15	26	18	21	16	21
49	36	8	21	12	9	1	1	1	58	29	15	14	0	30	41	19	26	35	23	20	28	25
52	24	7	19	11	8	1	1	1	40	22	10	8	0	28	31	9	23	18	23	2	10	28
49	12	9	26	12	14	1	1	1	49	22	15	12	0	25	50	13	23	23	25	17	18	12
68	24	10	28	14	14	1	1	1	32	10	7	15	0	30	38	14	20	32	11	30	20	15
51	24	7	15	5	10	1	0	1	66	23	21	22	1	26	29	18	18	34	6	31	25	5
56	48	4	18	10	8	1	1	1	36	16	6	14	0	30	48	23	21	25	28	14	7	23
23	120	7	12	4	8	0	0	1	44	26	10	8	0	30	38	13	23	24	9	30	12	33
56	120	8	16	7	9	1	0	1	50	20	12	18	0	29	39	19	23	29	5	32	9	21
27	8	9	12	5	7	0	0	0	70	23	16	31	1	33	38	8	21	26	7	26	5	28
42	76	9	19	6	13	1	0	1	43	20	7	16	0	27	57	17	27	41	31	13	34	13
44	84	8	15	5	10	1	0	1	47	20	13	14	0	22	53	16	24	43	8	23	14	38
57	12	9	27	14	13	1	1	1	53	29	10	14	0	26	39	18	25	32	13	20	26	10
42	12	8	28	13	15	1	1	1	57	25	14	18	0	26	51	15	32	33	21	15	34	32
40	240	8	3	2	1	0	0	0	48	21	9	18	0	41	21	7	17	19	3	29
51	72	5	19	8	11	1	1	1	66	30	19	17	1	28	33	16	15	27	3	28	3	32
63	12	5	8	3	5	0	0	0	74	33	19	22	1	32	35	26	28	48	5	4	14	15
51	144	9	32	16	16	1	1	1	57	26	13	18	0	24	47	19	24	36	19	3	13	4
59	12	9	22	11	11	1	1	1	64	30	22	12	1	31	45	9	20	31	28	23
49	12	9	20	10	10	1	1	1	64	24	15	25	1	30	40	27	25	27	22	21	17	18
65	36	5	20	12	8	1	1	1	65	27	19	19	1	30	38	13	24	28	7	23	4	27
53			8	2	6	0	0	0	36	11	9	16	0	41	22	10	15	23	23	7	32	12
50			10	6	4	0	0	0	67	21	21	25	1	31	38	21	27	28	13	3	31	1
42			12	7	5	0	0	0	35	7	11	17	0	23	49	13	10	13	25	17	18	25
54			16	8	8	1	1	1	37	14	9	14	0	32	33	16	19	29	31	13	27	12
54			0	0	0	0	0	0	37	9	10	18	0	30	49	16	7	17	9	30	23	18
61			8	3	5	0	0	0	38	9	11	18	0	31	33	17	15	25	16	9	17	9
51			9	2	7	0	0	0	24	7	6	11	0	42	29	11	19	27	33	0	34	2
59			7	4	3	0	0	0	62	25	16	21	1	31	36	20	26	35	31	23	32	23
47			14	10	4	0	1	0	34	8	5	21	0	34	26	16	24	23	28	12	24	17
34			1	0	1	0	0	0	34	8	6	20	0	36	38	33	26	10	17	32	11	30
52			13	4	9	0	0	1	39	13	15	11	0	34	40	15	26	26	32	8	32	8
62			6	1	5	0	0	0	39	11	10	18	0	33	32	10	13	28	16	2	19	1
35			4	1	3	0	0	0	42	10	10	22	0	32	40	16	10	22	33	6	27	14
48			7	1	6	0	0	0	34	10	9	15	0	38	32	9	22	24	31	13	32	18
52			18	9	9	1	1	1	47	20	12	15	0	34	55	23	24	32	29	15	24	24
38			11	5	6	0	0	0	44	12	10	22	0	30	36	11	24	28	31	11	31	25
37			2	1	1	0	0	0	32	7	7	18	0	33	40	16	9	30	31	6	32	6
50			20	12	8	1	1	1	39	7	14	18	0	24	51	8	16	23	15	10	30	10
54			18	7	11	1	0	1	64	22	20	22	1	35	34	7	18	31	23	12	28	13
51			4	2	2	0	0	0	52	19	16	17	0	33	35	9	9	19	17	15	21	15
53			18	9	9	1	1	1	63	17	22	24	1	35	42	14	23	31	33	2	31	0
48			19	7	12	1	0	1	55	22	11	22	0	31	36	24	20	27	34	10	11	6
32			5	3	2	0	0	0	35	9	11	15	0	37	35	9	16	16	32	5	32	7
21			3	1	2	0	0	0	48	20	10	18	0	34	30	14	18	28	32	12	30	8
24			10	3	7	0	0	0	46	13	13	20	0	34	37	12	22	31	30	3	27	12
56			2	2	0	0	0	0	32	7	7	18	0	37	36	17	18	29	33	13	30	16
46			4	2	2	0	0	0	35	7	9	19	0	34	41	14	18	23	17	7	3	6
20			7	3	4	0	0	0	35	16	9	10	0	34	46	21	27	38	28	17	7	5
32			11	6	5	0	0	0	45	13	13	19	0	29	32	18	23	34	20	18	26	10
51			9	4	5	0	0	0	41	11	14	16	0	33	27	7	13	28	22	25	34	10
48			15	9	6	1	1	0	56	17	13	26	0	23	30	17	14	18	16	27	15	19
31			11	5	6	0	0	0	42	12	13	17	0	24	40	16	10	21	13	10	20	5
58			8	4	4	0	0	0	42	10	10	22	0	32	33	7	18	30	29	12	28	11
49			8	6	2	0	0	0	55	13	18	24	0	28	40	25	14	30	17	9	8	17
25			4	3	1	0	0	0	43	16	10	17	0	33	39	22	20	22	21	24	30	23
23			10	5	5	0	0	0	45	16	10	19	0	32	33	20	21	28	24	10	24	13
25			6	3	3	0	0	0	59	23	18	18	0	29	41	11	20	34	28	16	29	4
23			19	4	15	1	0	1	44	24	11	9	0	29	32	8	23	28	32	13	28	3
61			22	8	14	1	1	1	46	19	10	17	0	34	28	12	22	22	31	15	34	23
26			3	0	3	0	0	0	28	9	7	12	0	40	26	8	12	25	27	8	34	6
38			2	0	2	0	0	0	29	8	5	16	0	43	21	12	18	25	29	5	29	5
30			5	1	4	0	0	0	24	7	8	9	0	39	27	13	21	32	33	4	34	4
41			2	0	2	0	0	0	35	7	14	14	0	35	19	7	9	9	34	8	34	5
28			4	2	2	0	0	0	36	9	10	17	0	38	20	8	19	22	33	9	33	5
29			1	0	1	0	0	0	29	7	5	17	0	42	24	10	11	22	29	12	31	3
39			1	1	0	0	0	0	23	8	7	8	0	37	33	9	18	24	8	21	18	8
52			3	0	3	0	0	0	22	7	6	9	0	37	32	12	10	18	19	27	5	25
35			1	0	1	0	0	0	27	8	5	14	0	38	40	12	21	22	31	10	32	10
45			6	1	5	0	0	0	27	8	5	14	0	37	41	12	23	23	20	21	23	23
45			2	0	2	0	0	0	42	8	12	22	0	35	31	11	12	13	31	13	25	18
57			5	0	5	0	0	0	29	7	6	16	0	33	32	19	21	29	15	21	30	5
53			18	8	10	1	1	1	46	16	12	18	0	33	36	13	13	28	29	20	29	13
48			21	12	9	1	1	1	57	21	15	21	0	24	41	20	22	29	12	14	10	22
57			7	4	3	0	0	0	57	21	13	23	0	31	44	18	31	32	29	11	20	10
52			10	4	6	0	0	0	27	9	10	8	0	32	32	9	15	27	24	21	28	14
52			10	7	3	0	0	0	31	7	10	14	0	31	34	18	13	19	19	18	3	32
60			16	11	5	1	1	0	51	8	17	26	0	26	45	22	27	27	23	21	20	5
58			5	2	3	0	0	0	29	7	7	15	0	34	38	11	13	27	29	8	29	8
57			10	2	8	0	0	1	42	15	10	17	0	28	41	22	28	27	21	32	9	39
47			9	3	6	0	0	0	52	13	17	22	0	37	32	7	15	21	36	23	34	23
46			6	2	4	0	0	0	49	15	13	21	0	31	43	12	7	18	20	0	24	2
43			19	8	11	1	1	1	49	17	11	21	0	37	42	20	10	26	29	14	21	19
47			5	2	3	0	0	0	43	9	14	20	0	34	34	14	18	21			19	16
55			5	0	5	0	0	0	41	10	10	21	0	37	36	17	14	25	21	10	31	9
43			5	3	2	0	0	0	38	9	9	20	0	35	24	10	14	15	19	16	18	16
57			13	6	7	0	0	0	49	14	17	18	0	29	44	29	17	29	17	13	20	10
51			11	6	5	0	0	0	56	17	17	22	0	33	36	19	24	30	25	21	14	20
37			19	9	10	1	1	1	38	18	8	12	0	34	37	9	16	28	10	9	28	19
52			23	12	11	1	1	1	39	14	13	12	0	40	29	9	27	30	12	12	25	5
47			11	4	7	0	0	0	39	11	10	18	0	40	33	17	23	28	21	17	10	18
51			13	6	7	0	0	0	55	19	14	22	0	31	35	18	23	27	6	23	15	21
52			5	2	3	0	0	0	58	18	16	24	0	28	34	13	22	21	21	14	17	13
42			5	4	1	0	0	0	46	12	14	20	0	30	31	15	21	25	33	11	29	11
54			12	7	5	0	0	0	47	13	15	19	0	20	34	10	22	28	29	10	30	13
61			12	5	7	0	0	0	52	14	12	26	0	23	47	21	20	23	26	15	27	14
51			14	8	6	0	1	0	40	10	14	16	0	37	44	11	21	31	22	17	21	24
52			7	4	3	0	0	0	50	18	16	16	0	35	32	9	18	24	6	30	20	3
42			14	8	6	0	1	0	39	11	10	18	0	37	26	9	17	23	26	10	33	10
51			14	9	5	0	1	0	45	10	16	19	0	30	40	19	28	32	29	12	24	12
47			4	2	2	0	0	0	47	14	12	21	0	32	39	13	8	8	34	9	34	8
47			11	6	5	0	0	0	48	13	9	26	0	30	45	15	19	22	32	10	30	6
55			9	4	5	0	0	0	38	10	11	17	0	34	27	11	14	20	28	7	25	4
56			17	10	7	1	1	0	63	25	17	21	1	24	43	22	26	27	17	6	9	6
49			10	5	5	0	0	0	42	11	12	19	0	39	27	12	14	27	31	10	24	13
56			27	11	16	1	1	1	70	33	18	19	1	35	40	22	8	18	19	10	34	7
49			6	3	3	0	0	0	42	8	12	22	0	35	25	13	17	28	18	19	27	16
55			16	10	6	1	1	0	47	16	13	18	0	33	39	17	25	29	30	4	19	5
44			9	6	3	0	0	0	42	7	14	21	0	32	35	14	19	17	29	14	23	6
57			15	6	9	1	0	1	53	18	18	17	0	25	44	21	37	44	19	27	14	25
42			23	12	11	1	1	1	53	18	14	21	0	31	45	10	19	26	32	8	31	5
57			30	17	13	1	1	1	55	13	15	27	0	34	41	19	20	22	18	23	13	21
58			18	8	10	1	1	1	38	16	9	13	0	38	29	10	13	14	30	14	22	22
51			15	10	5	1	1	0	48	11	12	25	0	37	26	13	20	23	24	10	5	16
54			8	3	5	0	0	0	33	14	10	9	0	34	24	12	19	22	20	26	32	2
48			18	8	10	1	1	1	63	27	22	14	1	31	13	18	27	32	29	13	25	6
57			11	5	6	0	0	0	44	14	11	19	0	29	43	12	18	17	36	17	16	25
63			5	0	5	0	0	0	25	7	8	10	0	33	27	13	12	24	19	9	26	9
50			15	8	7	1	1	0	33	8	9	16	0	39	33	16	23	27	19	4	9	22
49			8	4	4	0	0	0	54	18	12	24	0	25	31	17	20	23	23	4	27	6
61			10	7	3	0	0	0	38	13	9	16	0	33	26	15	19	30	23	28	22	31
45			6	2	4	0	0	0	47	9	12	26	0	38	32	21	17	16	26	15	26	12
61			3	0	3	0	0	0	50	19	8	23	0	38	35	20	21	29	16	13	20	20
52			4	3	1	0	0	0	79	32	22	25	1	37	37	20	27	29	31	8
51			1	1	0	0	0	0	33	9	6	18	0	34	31	19	11	14	15	21	30	17
54			22	13	9	1	1	1	74	27	22	25	1	28	41	27	33	20	15	18	24	19
57			14	7	7	0	0	0	53	21	16	16	0	28	37	13	20	19	27	9	19	8
51			18	9	9	1	1	1	49	16	12	21	0	25	40	16	13	29	25	15	27	11
